# Supplementary material for: Correlation between Volumes Determined by Echocardiography and Cardiac MRI in Controls and Atrial Fibrillation Patients
Source: Life (Basel). 2021 Dec 8;11(12):1362. doi: 10.3390/life11121362 (PMC8707690; doi:10.3390/life11121362)
Supplement: Supplementary file 1 [file life-11-01362-s001.zip]

Archive with 1 entries (1 files):
- life-1485228-supplementary.pdf
